# Supplementary material for: The Development of Cutaneous Lesions in Tropically Adapted Beef Cattle Is Associated with Hypersensitive Immune Response to Buffalo Fly Antigens
Source: Animals (Basel). 2023 Jun 16;13(12):2011. doi: 10.3390/ani13122011 (PMC10294906; doi:10.3390/ani13122011)
Supplement: Supplementary file 1 [file animals-13-02011-s001.zip]

Archive with 1 entries (1 files):
- animals-2433598-supplementary.xlsx
