# Supplementary material for: The Development of Cutaneous Lesions in Tropically Adapted Beef Cattle Is Associated with Hypersensitive Immune Response to Buffalo Fly Antigens
Source: Animals (Basel). 2023 Jun 16;13(12):2011. doi: 10.3390/ani13122011 (PMC10294906; doi:10.3390/ani13122011)
Supplement: Supplementary file 1 [file animals-13-02011-s001.zip › animals-2433598-supplementary.xlsx]

## Sheet: Table S1 Skinfold thickness dat
Animal ID	Lession group	Time of Meaurement	Change in skin thickness in response to BF100 treatment	Change in skin thickness in response to BF10 treatment	Change in skin thickness in response to BF01 treatment	Change in skin thickness in response to Og100 treatment	Change in skin thickness in response to Og10 treatment	Change in skin thickness in response to Md100 treatment	Change in skin thickness in response to Md10 treatment	Change in skin thickness in response to PBS treatment
B-8	HL	Day-2	19.6	18.1	14.95	20.45	19.1	17.6	14.4	11.05
B-9	HL	Day-2	17.8	17.45	16.95	18.15	18.35	14.05	14.5	14.95
B-11	HL	Day-2	21.85	16.35	17.15	17.75	18.95	18.2	20.5	15.6
B-17	HL	Day-2	17.65	15.75	15.65	21.8	20.65	17.25	14.8	13.85
B-20	HL	Day-2	23.45	18.3	17.35	22.85	22.5	24.75	19.45	13.9
B-22	HL	Day-2	23.65	16.4	16.4	18.2	17.65	18.5	14.35	14.1
B-25	HL	Day-2	22.8	21.25	19.2	20.05	17.55	19.05	15.9	14.9
B-1	LL	Day-2	13.8	13.25	13.4	21.7	16.05	13.6	9.8	10.65
B-3	LL	Day-2	12.35	12.35	13.15	14.95	13.55	13.2	12	12.6
B-16	LL	Day-2	16.75	15.3	13.35	19.55	18	16.05	14.7	14.45
B-23	LL	Day-2	14.7	13.55	12.7	19.15	16.2	12.45	12	10.15
B-27	LL	Day-2	22.8	21.85	22.75	25.4	22.75	22.6	21.8	16.5
B-28	LL	Day-2	15.35	14.4	13.6	16	13.95	13.7	12.7	12.6
B-31	LL	Day-2	12.9	11.85	11.45	12.7	11.4	10.85	9.95	9.05
B-32	LL	Day-2	17.25	16	15.5	19.75	17.55	15.2	14.75	12.95
B-2	NL	Day-2	15.45	16.95	15.8	15.7	14.55	13.45	12.9	10.8
B-4	NL	Day-2	14.15	13.55	13.05	14	13.75	14.35	11.95	11.15
B-7	NL	Day-2	15.9	14.7	15.15	21.25	20.7	16.4	15.55	13.65
B-12	NL	Day-2	12.8	11.6	11.95	12.3	12.55	11.6	10.25	10.7
B-13	NL	Day-2	10.05	17.7	17.55	19.65	20.8	16.5	14.8	13.75
B-14	NL	Day-2	15.1	13.9	14.6	13.7	12.6	11.6	11.1	16.55
B-18	NL	Day-2	12.8	12.2	11.35	15.95	14	11.2	10.9	11.2
B-21	NL	Day-2	15.2	14.45	13.25	26.65	20.95	17.3	14.25	12.8
B-26	NL	Day-2	15.8	13.6	12.3	14.9	15.1	12.2	12	10.4
B-33	NL	Day-2	18.55	17.05	14.95	20.25	19.45	15.75	13	13.45
B-8	HL	Day-3	18.55	15.4	13.7	20.35	14.95	16.7	13.75	10.8
B-9	HL	Day-3	19.45	18.35	14.45	18	14.4	14	13.5	14.35
B-11	HL	Day-3	20.1	20.05	16	16.05	22.9	18.9	19.2	18.1
B-17	HL	Day-3	16.5	17.9	18.05	25.55	20.2	17.85	14.25	13.15
B-20	HL	Day-3	23.4	16.9	18.4	20.8	21	21.35	16.25	15.1
B-22	HL	Day-3	24.75	19.74	15.9	19.55	15.15	19.05	13.3	14.15
B-25	HL	Day-3	21.45	20.6	17.85	19.7	16.25	12.7	13.5	12.765
B-1	LL	Day-3	14.2	13.35	13.55	21.3	14.8	11.05	9.5	10.3
B-3	LL	Day-3	12.25	12.5	12.65	13.55	13.6	12.7	11.9	12.6
B-16	LL	Day-3	16.15	15.35	15.25	19.2	19.35	17.45	15.1	14.4
B-23	LL	Day-3	13.6	12.55	11.25	18.25	15.15	12.7	12.2	10.65
B-27	LL	Day-3	29.45	26	22.5	28.45	25.2	24.05	20.6	20.45
B-28	LL	Day-3	13.85	13.6	13.65	15.75	15.2	12.75	11.7	12.15
B-31	LL	Day-3	14.45	12.45	11.6	12.4	11.85	11.9	9.7	9.7
B-32	LL	Day-3	17.2	14.95	16.4	19.1	18.25	14.55	13.05	12.7
B-2	NL	Day-3	12.85	12.75	13.6	15.55	14.1	12.65	12.1	10.45
B-4	NL	Day-3	13.7	13.55	14.3	14.4	14.45	14	11.9	10.85
B-7	NL	Day-3	15.25	8.35	16.4	19.65	15.55	16.55	15	15.25
B-12	NL	Day-3	12.85	12.1	13.1	11.9	11.9	12.3	10.6	13.2
B-13	NL	Day-3	18.4	16.4	16.2	20	20.05	15.1	16.15	15.2
B-14	NL	Day-3	14.6	14.15	17.15	15.7	12.9	12.4	12.4	17.6
B-18	NL	Day-3	13.1	12.9	13.65	16.3	15.6	11.6	11.1	11.65
B-21	NL	Day-3	15.6	15.05	15.35	24	18.8	15.45	13.25	12.6
B-26	NL	Day-3	14.75	13.6	12.35	15.3	15.8	12.75	12.15	10.75
B-33	NL	Day-3	15.75	13.65	15	18.85	17.2	13.7	12	13.75
B-8	HL	Day-4	18.4	16.8	14.75	18.15	15.05	17.45	14.45	10.8
B-9	HL	Day-4	20	19.3	17.35	16.45	17.5	15	15.15	14.85
B-11	HL	Day-4	18.35	17.3	19.95	16.1	16.85	14.8	16.95	16.75
B-17	HL	Day-4	18	20.25	20.65	25.3	22.2	18.65	15.75	14
B-20	HL	Day-4	23	17.65	19.95	20.2	19.95	19.85	16.95	15.2
B-22	HL	Day-4	24.5	22.15	15.95	18.05	15	18.95	13.75	14.4
B-25	HL	Day-4	21.7	21.65	16.9	20.95	18.4	16.1	14.65	13.65
B-1	LL	Day-4	15	13.75	14.6	20.4	15.2	13.15	10.45	10.4
B-3	LL	Day-4	12.1	11.15	12.1	13.2	12.4	12.3	10.7	11.7
B-16	LL	Day-4	18.55	15.25	15.7	19.885	19.7	17.7	14.55	15.45
B-23	LL	Day-4	14.75	12.8	12	16.8	14.25	13.05	12.05	11.4
B-27	LL	Day-4	25.8	25.75	18.6	28.5	27.1	21.95	22.05	17.65
B-28	LL	Day-4	15.15	15.45	15.8	14.4	14.75	13.85	13.1	13.6
B-31	LL	Day-4	16.1	13.1	14.3	14.2	13.55	13.3	11.15	11.1
B-32	LL	Day-4	17.35	15.8	16	16.7	17.9	16.4	15.9	17.2
B-2	NL	Day-4	14.15	13.1	13.1	17.55	15.9	13.7	12.4	11.5
B-4	NL	Day-4	14.75	13.75	14.1	14.95	15.05	15.9	12.75	12
B-7	NL	Day-4	15.95	14.7	19.55	19.65	19.2	16.8	15.4	15.2
B-12	NL	Day-4	13.35	11.5	13.85	12.2	11.65	13.55	10.35	13.15
B-13	NL	Day-4	18.8	16.75	18.35	21	21.65	18.15	16.55	14.6
B-14	NL	Day-4	15.55	14.5	16.15	15.35	13.65	12.5	12.35	13.45
B-18	NL	Day-4	13.55	13	13	15.85	14.7	11.5	10.9	10.85
B-21	NL	Day-4	16.6	15.15	15.35	25.1	19.15	15.95	12.95	11.05
B-26	NL	Day-4	16.3	14.8	13.65	16.2	15.9	14.05	13.1	12.25
B-33	NL	Day-4	18.45	16.65	14.7	19.75	18.15	16.5	13.75	14.3
